# Supplementary material for: Association of the Lactate/Albumin Ratio with Mortality and Hypovolemia in Critically Ill Patients: A Retrospective Cohort Study
Source: J Clin Med. 2025 Sep 7;14(17):6321. doi: 10.3390/jcm14176321 (PMC12429822; doi:10.3390/jcm14176321)
Supplement: Supplementary file 1 [file jcm-14-06321-s001.zip]

Archive with 2 entries (2 files):
- Table S1. STROBE_checklist.pdf
- Table S2. Cox_regression_model.pdf
